# Supplementary material for: Immune Stimulation via Wounding Alters Chemical Profiles of Adult Tribolium castaneum
Source: J Chem Ecol. 2022 Dec 21;49(1-2):46–58. doi: 10.1007/s10886-022-01395-x (PMC9941273; doi:10.1007/s10886-022-01395-x)
Supplement: Supplementary file 1 — (XLSX 92.6 KB) [file 10886_2022_1395_MOESM1_ESM.xlsx]

## Sheet: Gland secretions absolute
Stink gland secretion profiles of Tribolium castaneum. Absolute values are peak areas normalised by the peak area of an internal standard.
Name	Treatment	Sex	Timepoint	RI929	RI1015	Methyl-1,4-benzoquinone	RI1079	Ethyl-1,4-benzoquinone	RI1174	RI1180	RI1230	RI1257	RI1287	RI1393	RI1410	RI1456	RI1467	RI1473	1,6-C15-diene	1-C15-ene	RI1540	RI1566	RI1577	RI1587	1-C16-ene	RI1608	RI1669	1,8-C17-diene	1-C17-ene
Nf1_24	naive	female	24h	0	0.588487	112.546	0.305708	158.1	0	0.630522	0.275137	0	0	1.05469	0	0	0.252209	0.229281	15.2242	344.452	0	5.67088	1.34893	0.221638	3.1335	0	4.48244	125.963	53.4835
Nf2_24	naive	female	24h	0.287518	0.610005	605.408	3.34143	905.01	2.38562	3.62895	0.322487	2.56435	0.322487	3.19378	0	0	2.06314	0.334143	42.1292	1416.41	0.295289	46.1272	2.339	0.380767	9.7018	0	14.0379	458.735	184.863
Nf3_24	naive	female	24h	0	0.230722	162.132	0.770448	244.405	0.679807	0.704527	0.387284	0.403764	0	1.16597	0.547966	0.152442	1.35961	0	15.891	292.745	0	14.9228	0.96409	0	2.01058	0	3.89756	99.429	35.5683
Nf4_24	naive	female	24h	0	0.287605	155.579	0.395457	157.74	0.45937	0	0.37149	0.367496	0	1.61778	0	0.471353	0.734992	0	18.1191	346.401	0	7.95309	0.547249	0	2.58445	0.139808	2.189	28.1374	30.8976
Nf5_24	naive	female	24h	0.780666	0.57001	905.184	4.06855	797.122	2.15199	2.15612	0.210656	3.82072	0.578271	2.36678	0	0	13.1598	0	31.6438	945.787	0.276744	68.4714	2.54439	0.446095	8.27754	0	15.4274	410.519	159.417
Nf6_24	naive	female	24h	0	0.479244	389.678	0.749364	455.975	0.605591	0.910564	0.196055	0.919278	0	2.36572	0	0	1.41159	0	21.5094	785.712	0	23.1519	1.52051	0.44439	5.12791	0	6.12561	150.003	102.963
Nf7_24	naive	female	24h	0.236017	0.568762	268.127	0.638407	353.898	0.661621	0.742873	0.371437	3.71437	0.40239	1.93843	0.328876	0	2.24023	0	25.9387	712.183	0	31.7501	2.05451	0.321138	6.22543	0	11.8666	329.921	125.669
Nf8_24	naive	female	24h	0	0.307261	432.033	1.57909	765.948	2.43087	1.68799	0.361713	0.626191	0.490063	2.6759	0.439501	0.194469	5.28568	0	41.4764	891.564	0.221695	95.36	2.80036	0.287815	7.02812	0.108903	13.4339	416.075	160.989
Nm1_24	naive	male	24h	0.610587	0.537489	765.565	2.19725	908.386	2.99274	3.89572	0.399892	4.19241	0.417091	2.20585	0	0.318193	10.1951	0	27.9881	823.201	0.227895	83.586	3.34103	0.408491	10.4101	0.150497	18.4079	501.249	203.429
Nm2_24	naive	male	24h	0	0.395533	409.829	1.01708	455.799	0.968652	1.8808	0.435893	1.04937	0	2.23194	0	0.189694	3.43064	0	25.298	662.84	0.113009	35.5374	1.07359	0.343064	4.14502	0	5.83613	123.192	80.1116
Nm3_24	naive	male	24h	0.128456	0.330871	372.268	1.47919	582.908	1.44805	1.4714	0.323085	0.712345	0.463219	3.02065	0.564426	0.202415	4.23514	0	48.926	1111.94	0.354226	50.8023	2.26938	0.307515	6.306	0	9.36948	273.661	95.3764
Nm4_24	naive	male	24h	0	0	85.6347	0.567091	104.404	0.368808	0	0.277597	0	0	1.36023	0.523469	0.333117	0.884345	0	10.6994	274.599	0	6.81699	0.432258	0	1.95111	0	2.3913	45.9304	26.8992
Nm5_24	naive	male	24h	0	0.581707	566.488	3.45311	517.554	1.28306	1.52234	0.297042	2.11642	0.276414	1.05615	0	0.350675	10.7513	0	10.1902	419.968	0	53.253	1.46458	0.264037	4.46801	0	7.12901	202.112	79.4257
Nm6_24	naive	male	24h	0.444107	0.230594	752.573	1.71237	1115.87	1.73799	2.72015	0.422755	2.1821	0.550863	5.93139	0	0.269026	2.66464	0	77.0013	2218.59	0.444107	40.3539	2.13513	0.50389	10.7995	0	5.4702	68.6316	108.665
Nm7_24	naive	male	24h	0	0.400111	31.0271	0	53.9943	0	0	0.383611	0	0.358862	2.23567	0	0	0	0	24.7037	673.543	0	1.38183	0.400111	0	3.11426	0	1.4602	18.1493	34.4343
Nm8_24	naive	male	24h	0	0.224546	27.0794	0.427502	41.2129	0.505229	0	0.237501	0	0	0.470684	0	0	0.423184	0	3.26024	104.997	0	3.58411	0.26341	0	1.28682	0	2.23683	55.938	27.671
Pf1_24	primed	female	24h	0.177301	0.287621	409.183	1.59571	549.467	1.0638	2.03699	0.330961	1.84393	0.204881	2.51767	0	0.291561	1.43023	0	37.0559	800.793	0	20.7324	0.851044	0.161541	4.02276	0	1.83605	29.1995	36.5043
Pf2_24	primed	female	24h	0	0.122666	19.7033	0.291333	38.2758	0	0	0.325833	0	0	1.17683	0	0	0.2875	0	14.6165	382.428	0	3.21233	1.1155	0.214666	2.86733	0	3.28133	106.77	60.9614
Pf3_24	primed	female	24h	0.736929	0.281885	678.695	3.77726	656.559	1.51413	1.13962	0.362424	6.45115	0.463097	5.14239	0.640282	0.442963	3.71283	0.519474	76.0768	1571.25	0.277858	43.6721	1.43359	0.269804	7.63909	0	5.02158	60.3597	98.6478
Pf4_24	primed	female	24h	0.290283	0.265752	369.743	0.801344	469.968	0.605097	1.10389	0.359787	3.50384	0.318902	4.34198	0.67869	0.273929	4.03534	0	48.7307	1494.96	0.212602	35.3573	2.24049	0.502884	8.68804	0	13.1281	313.305	152.644
Pf5_24	primed	female	24h	0	0.318379	325.739	0.946868	472.723	0.818689	1.44304	0.264627	0.727724	0.30184	4.67645	0.285301	0.128179	1.26111	0.50031	66.1154	1615.36	0.29357	20.7856	1.89787	0.545793	10.3204	0	9.52657	184.594	158.879
Pf6_24	primed	female	24h	0.528964	0.287756	968.148	3.31343	975.481	2.81832	2.0947	0.220049	1.87042	0.304683	2.30628	0.32161	0.245439	7.53245	0	25.1533	1084.22	0.232744	81.0457	2.5094	0.308915	8.01063	0	15.8393	480.122	194.985
Pf8_24	primed	female	24h	0.554817	0.666579	1207.79	4.44652	1552.85	4.13918	1.70037	0.315328	2.7222	0.67057	3.91565	0.26743	0.327302	9.68336	0.710485	63.6124	1524.09	0.199575	135.3	2.93375	0.674562	12.661	0	18.3968	464.083	262.472
Pm1_24	primed	male	24h	0.331656	0.258383	459.471	0.844565	553.518	0.840709	1.82025	0.462775	2.5954	0.19668	2.52598	0.377933	0.478201	2.61854	0	32.9882	662.197	0.154258	27.6316	0.848422	0	4.65861	0.177397	2.8962	60.5387	50.269
Pm2_24	primed	male	24h	0	0.349515	91.098	0.459688	115.625	0.330519	0.307725	0.391305	0	0	1.25749	0.626847	0.106374	0.239342	0	17.4454	323.731	0	4.39553	0	0	1.76657	0.440693	0.907979	9.73323	17.6999
Pm3_24	primed	male	24h	0.771694	0.362696	1238.28	3.34529	1235.46	3.15623	2.03727	0.285527	7.22306	0.474592	4.6919	0.439866	0	8.11051	0	51.0167	1625.57	0.158197	68.3953	2.48486	0.787128	10.85	0.165914	13.1767	263.622	212.891
Pm4_24	primed	male	24h	0	0.281614	353.459	1.04891	283.157	0.371404	0.722402	0.326509	0.338753	0.257126	1.36726	0.767297	0	2.7386	0	18.8396	339.141	0	18.7702	0.885656	0	2.05701	0	2.40392	47.8663	29.2022
Pm5_24	primed	male	24h	0	0.603581	364.041	1.03902	485.62	0.5346	1.21147	0.344903	0.612204	0.426818	3.14293	0	0.254366	1.58224	0.241432	37.4953	948.536	0.155207	22.0221	1.21578	0.357837	7.16537	0	4.34147	81.5481	77.974
Pm6_24	primed	male	24h	0	0.59466	231.988	0.891991	278.264	0.557494	0.846565	0.243646	1.00762	0.342756	1.71791	0.194091	0.367533	3.61339	0	19.5825	468.584	0	23.7038	1.29669	0.156924	4.01396	0	7.31763	186.294	84.7102
Pm8_24	primed	male	24h	0	0.397015	140.767	0.612416	169.086	0.646205	0	0	0	0	0.43925	0.228072	0	0.92496	0	3.62804	51.5866	0	9.30451	0	0	0.435027	0	0.456145	6.04814	3.67027
Wf1_24	wounded	female	24h	1.26823	0.237541	1426.02	4.19119	1721.67	3.89729	5.21383	0.463004	11.5711	0.458978	7.84288	0	0.225463	10.3632	0.893799	115.554	2988.13	0.640153	98.9902	3.50675	0.805224	16.8574	0.229489	19.8085	422.07	278.306
Wf2_24	wounded	female	24h	0.561698	0.467427	405.181	0.950567	530.078	1.35122	1.56726	0.271029	2.67887	0.608834	2.06611	0.3653	0.255317	4.56822	0	24.7383	761.475	0	47.163	2.11717	0.294597	6.77966	0	10.743	321.767	140.523
Wf3_24	wounded	female	24h	1.51475	0.41985	2199.12	16.156	2616.16	7.57788	4.31787	0.349875	16.6088	0.909675	7.26093	0.782073	0.403385	10.5168	1.0949	117.278	2883.22	0.465128	133.632	4.7336	0.794422	19.453	0.456895	27.1997	694.181	307.943
Wf4_24	wounded	female	24h	0.309807	0.404815	532.348	1.20205	522.385	0.549392	1.09878	0.260238	3.1559	0.367638	4.87843	0.830283	0.301546	2.26779	0.408946	66.084	1402.71	0	27.0689	1.49947	0.367638	6.97273	0	4.80408	80.0211	88.7577
Wf5_24	wounded	female	24h	1.02042	0.361399	1346.58	5.0936	1664.62	3.54171	3.89461	0.348644	10.2042	0.616504	10.2382	0.378406	0.204084	7.69142	1.61992	156.592	2876.6	0.429427	87.4288	2.71262	0.70154	12.9508	0	14.1031	141.124	193.553
Wf6_24	wounded	female	24h	0.369876	0.46996	558.473	1.73624	752.105	1.77105	1.79716	0.509123	1.84938	0.41339	3.17658	0.409039	0	3.48988	0	47.2875	1039.94	0.23498	53.2577	2.23666	0.322009	7.71517	0	12.3495	338.38	134.152
Wf7_24	wounded	female	24h	0.708872	0.692387	1417.19	2.50166	1520.3	2.41511	1.41362	0.440984	6.42106	0.568746	6.10372	0.251402	0.177218	10.4682	0.968517	111.107	2005.18	0.317344	88.9387	3.06628	0.634688	12.8339	0	17.8537	338.326	210.902
Wf8_24	wounded	female	24h	0.548801	0.34885	994.627	6.03255	1141.69	2.10161	1.25926	0.459461	6.48351	0.60836	10.9803	0.536038	0.497749	6.10913	1.50176	206.953	3678.36	0.595598	61.6699	3.77779	1.02102	17.5361	0.425427	11.1207	222.711	178.479
Wm1_24	wounded	male	24h	0.354397	0.370325	656.263	1.31007	910.202	1.15079	2.0109	0.338469	1.40962	0.489784	5.51505	0.382271	0	1.94321	0.509694	77.0156	1539.91	0.238919	36.3715	1.42157	0.418108	6.28756	0.270775	4.18905	52.2158	87.3528
Wm2_24	wounded	male	24h	0.627991	0.339038	495.246	2.48885	707.075	2.30006	2.08431	0.462324	1.1404	0.416092	4.97769	0.47003	0	6.96184	0.481588	47.9854	1553.59	0.181077	51.4606	2.46958	0.708897	11.8548	0.32748	13.6771	305.327	184.649
Wm3_24	wounded	male	24h	0.325716	0.405159	828.137	3.54316	1257.63	2.47465	1.60078	0.33366	2.28001	0.520351	7.38819	0.917566	0.325716	15.6741	0.873872	100.09	3002.55	0.448853	110.08	4.4925	1.10823	19.6065	0.218468	23.5509	795.863	355.396
Wm4_24	wounded	male	24h	0.200455	0.3087	472.82	1.31899	480.534	0.914073	0.97421	0.284646	0.585328	0.445009	5.26394	0.621409	0.336764	1.41922	0.453027	68.8321	1345.24	0.272618	21.7934	1.40318	0.489109	6.73127	0.156355	4.37793	51.3244	81.565
Wm5_24	wounded	male	24h	0	0.424414	180.44	0.411553	262.811	0.312951	0.793096	0.308664	0.527302	0.25722	2.8037	0	0	2.03633	0	33.7173	781.35	0	19.6045	1.1232	0	3.75113	0	2.16065	28.4829	40.6194
Wm6_24	wounded	male	24h	0	0.344369	126.29	1.10113	181.38	0.69724	0.931071	0.259339	1.26694	0.187064	0.535685	0.344369	0	1.25843	0	6.26241	123.905	0	15.4073	0.17431	0	1.32646	0	2.98028	62.352	25.9042
Wm7_24	wounded	male	24h	0	0.604268	491.317	1.37996	626.781	0.754264	0.677124	0.274278	0.788549	0.475701	6.20982	0.509985	0	1.86852	0.432845	69.4266	1647.72	0.227136	33.2605	1.58138	0.394274	9.26974	0	4.19131	49.0486	80.0549
Wm8_24	wounded	male	24h	0	0.356358	427.401	2.23996	443.458	1.68846	1.10301	0.339389	0.538779	0.462417	1.16241	0.381812	0	3.43207	0	16.9143	519.133	0	40.2812	1.37877	0.352116	4.76417	0	11.238	242.349	100.425
Nf1_72	naive	female	72h	0.47509	0.691425	488.863	2.01489	731.731	2.21002	2.04034	0.27148	3.94918	0.432671	2.88023	0.212094	NA	4.16976	0.572653	54.2663	1141.1	0.262996	58.5972	2.65965	0.500541	9.4721	NA	15.2368	400.288	183.919
Nf2_72	naive	female	72h	0	0.725283	102.888	0.979768	182.055	0.445349	0.585316	0.305382	0.470798	0.326589	1.64143	0.229037	NA	0.424142	0	23.1497	466.828	0	9.2463	0.911906	0.542902	2.96475	NA	1.98074	28.5066	32.5232
Nf3_72	naive	female	72h	0	0.350924	286.131	1.3459	327.461	1.32525	0.69359	0.367438	0.577992	0.49955	2.86519	0.800931	NA	1.47801	0	40.5007	943.332	0	16.8237	0.953686	0.355052	4.61568	NA	2.71243	47.0155	55.19
Nf4_72	naive	female	72h	0	0.472537	148.772	0.871482	312.61	1.06902	1.40986	0.460917	0.871482	0.460917	1.99472	0.608101	NA	1.76233	0	29.1462	644.149	0	32.7561	1.11162	0.871482	4.5317	NA	5.06621	100.619	83.7242
Nf5_72	naive	female	72h	0.708702	0.453742	856.013	2.25142	1057.06	2.044	1.46494	0.332744	4.24789	0.393243	3.34041	0	NA	7.37223	0.674131	61.1515	1656.75	0.181497	60.9656	4.29975	0.609311	14.0271	NA	34.3288	835.538	296.177
Nf6_72	naive	female	72h	0.912643	0.382984	1178.6	5.85069	1377.82	3.78095	1.70306	0.582625	7.81451	0.725225	6.07478	0.158898	NA	5.80588	0.713002	104.176	1833.95	0.358538	73.9648	2.42421	0.452247	10.0228	NA	6.32331	108.898	108.173
Nf7_72	naive	female	72h	0.37806	0.381998	286.695	1.80366	421.923	1.65795	1.46104	0.334741	3.73334	0.571028	3.74516	0.460761	NA	3.73334	0.389874	54.5391	1259.27	0.129958	36.7191	1.78791	0.350493	7.57301	NA	9.4515	290.153	137.129
Nf8_72	naive	female	72h	0.48792	0.383937	693.61	2.4556	993.989	1.75171	2.23563	0	4.69523	0.703885	15.0215	0.30395	NA	6.41495	1.34778	192.58	4371.68	0.795869	72.1042	5.27114	1.10382	25.2799	NA	29.4952	573.03	386.529
Nm1_72	naive	male	72h	0.236526	0.404244	248.141	0.868694	322.113	0.653671	0.791286	0.270929	2.27925	0.399943	1.68148	0	NA	1.76319	0	22.242	551.99	0	23.9579	0.817088	0.395643	3.56078	NA	2.19754	39.0697	34.5241
Nm2_72	naive	male	72h	0	0.535572	343.638	1.07945	518.915	0.942441	1.17494	0.352896	0.67673	0.373655	2.74429	0.423475	NA	1.99283	0	35.1817	1199.62	0.112096	29.5686	2.2959	0.249103	9.08396	NA	15.0168	474.388	218.75
Nm3_72	naive	male	72h	0.284055	0.686819	549.417	1.66193	656.141	1.68737	1.63649	0.313732	1.92055	0.618985	3.53161	0.487557	NA	12.4306	0.809768	60.8683	1117.34	0.237419	98.9825	2.92958	0.593547	8.89049	NA	19.1334	405.105	178.191
Nm4_72	naive	male	72h	0.233221	0.335996	205.985	0.703616	306.247	0.588982	0.209504	0	1.2254	0.585029	1.62069	1.2333	NA	1.8381	0	16.9026	556.746	0	21.0531	1.7037	0.264844	5.34432	NA	7.72001	210.682	101.17
Nm5_72	naive	male	72h	0	0.688316	163.745	1.08983	231.401	0.75387	0.487557	0.356449	0.315478	0.331867	2.02398	0.24173	NA	2.54021	0	24.5335	569.467	0	17.085	1.19226	0.196662	4.52322	NA	4.19955	133.206	74.5307
Nm6_72	naive	male	72h	0	0.509701	132.312	1.07416	238.658	1.10365	0.926729	0.518126	1.55438	0.408603	2.04302	0.193771	NA	1.58386	0	27.1321	732.567	0	24.2677	1.41958	0.922517	5.33291	NA	7.28746	171.908	96.1313
Nm7_72	naive	male	72h	0.488676	0.327097	636.145	2.29362	785.637	1.91529	1.73795	0.461089	3.79512	0.677841	3.85423	0.197047	NA	5.76953	0.516262	46.44	1389.21	0.161578	48.5247	2.00199	0.46503	8.37054	NA	11.0267	256.645	123.643
Nm8_72	naive	male	72h	0	0.403211	347.516	1.64877	351.481	0.934173	0.690649	0.706618	1.82842	0.49104	3.577	0.826384	NA	3.56902	0.542938	66.6736	1183.8	0.139727	26.56	1.09386	0.175656	5.17388	NA	4.8545	68.7056	64.3701
Pf1_72	primed	female	72h	0.525608	0.249879	1199.99	3.85159	1712.51	2.92962	3.98515	0.439443	3.76973	0.650548	9.79269	0	NA	3.59309	0.827187	150.613	2964.97	0.400669	70.1859	3.08041	1.3054	14.7386	NA	12.438	274.376	270.671
Pf2_72	primed	female	72h	0.307999	0.439412	688.494	3.74938	902.927	2.42703	2.1601	0.307999	3.0841	0.685812	5.94233	0	NA	3.18266	0.595465	100.042	1661.73	0.394239	49.5181	1.55642	0.418879	8.05726	NA	7.79033	108.309	110.962
Pf3_72	primed	female	72h	0.395439	0.362486	164.264	0.757925	246.309	0.700257	0.53961	0.420154	1.63943	0.395439	1.32637	0.370724	NA	1.13277	0	19.0182	497.94	0.140051	13.3461	1.31813	0.263626	4.67936	NA	7.89231	219.168	96.8332
Pf4_72	primed	female	72h	0.65727	0.425292	1176.56	4.5966	1514.9	4.51068	3.58706	0.352262	2.97705	0.82481	3.68587	0.953686	NA	14.4084	0	45.0423	1531.13	0.352262	106.207	3.6472	0.665862	11.3841	NA	20.9725	609.478	226.608
Pf5_72	primed	female	72h	0.761618	0.663207	1168.21	3.0208	1354.25	2.78119	3.07642	0.312349	4.79648	0.457826	5.54526	1.14243	NA	4.31298	1.02262	86.6832	1999.26	0.30807	55.2087	3.00368	0.680322	12.5838	NA	16.7855	342.42	220.018
Pf6_72	primed	female	72h	0.393376	0.376813	606.988	4.31472	780.724	3.39546	1.40787	0.40994	1.87992	0.596276	1.9379	0	NA	4.50105	0.488615	33.6565	736.873	0.194618	57.8056	2.41823	0.281575	6.36856	NA	16.7496	410.764	164.597
Pf7_72	primed	female	72h	0.754991	0.514575	1347.21	4.77036	1589.64	3.73278	3.26038	0.426	3.18446	0.708595	5.98931	1.08398	NA	6.69369	0.71703	86.2166	1945.96	0.371169	88.6713	2.62771	0.527228	12.6619	NA	15.1378	252.58	194.033
Pf8_72	primed	female	72h	0	0.813074	223.988	1.0396	369.382	1.07196	0.970835	0.323612	0.695765	0.436876	3.21993	0.412605	NA	2.37045	0.376198	41.3495	1094.85	0.173941	32.9437	1.92953	0.327657	7.7505	NA	9.55867	269.338	161.215
Pm2_72	primed	male	72h	0.25246	0.277293	240.562	0.860849	437.17	0.881542	0.939484	0.314541	2.2142	0.351789	3.90693	0.31868	NA	1.44854	0	56.1083	1134.68	0.215212	30.8209	1.83758	0.550447	6.77091	NA	5.60379	134.288	99.8543
Pm3_72	primed	male	72h	0	0.286661	59.6091	0.352183	106.409	0.356278	0	0.384945	0	0.315327	2.68642	0.192472	NA	0.696176	0	31.9832	787.621	0.171997	7.71527	0.954171	0.2539	4.17706	NA	4.38182	102.838	62.0948
Pm4_72	primed	male	72h	0.53446	0.468681	1037.35	3.79056	1355.65	2.49141	1.70616	0.30012	3.46166	0.727688	7.09188	0.550905	NA	4.16879	0.707132	77.8298	2172.87	0.312454	53.9517	1.9775	0.452236	9.57506	NA	9.04883	135.63	140.444
Pm5_72	primed	male	72h	0.493289	0.536184	469.869	1.99889	687.714	1.97745	0.982289	0.197316	2.24339	0.553342	3.20852	0.356026	NA	4.75273	0	41.9296	1211.07	0.184447	49.1831	2.34205	0.454684	9.4497	NA	14.3311	307.8	169.46
Pm6_72	primed	male	72h	0.390616	0.395005	563.822	2.96693	658.013	2.12864	1.13674	0.228225	1.91358	0.570563	3.51555	0	NA	3.29171	0.487173	53.1633	1166.56	0.193114	37.666	2.19009	0.430117	8.6594	NA	14.128	295.776	135.303
Pm7_72	primed	male	72h	0.453413	0.778426	469.728	1.33616	692.638	1.55284	1.36024	0.361125	1.30808	0.505575	2.8248	0.469463	NA	2.62418	0.329025	41.5174	818.446	0.124388	37.3002	1.03924	0.228713	5.35268	NA	3.90417	65.5041	65.1309
Pm8_72	primed	male	72h	0	0.613588	139.21	1.53397	160.947	0.816736	0.708943	0.286065	0.576276	0	1.14841	0.319232	NA	1.52568	0	11.1192	300.745	0	10.4144	0.605297	0	2.30925	NA	3.68982	67.3869	37.972
Wf1_72	wounded	female	72h	0	0.359294	200.317	0.596005	220.429	0.384656	0.604459	0.245165	0	0.304343	1.1117	0.515693	NA	1.94019	0	10.5379	365.85	0	16.4261	1.44563	0.164853	3.54222	NA	5.87974	177.28	68.3377
Wf2_72	wounded	female	72h	0.333553	0.42528	914.448	2.91859	977.714	2.15976	2.16392	0.312706	3.92759	0.42528	3.53149	0	NA	5.45776	0.579548	62.4745	1359.75	0.250165	67.5278	2.59754	0.504499	9.07681	NA	18.0327	492.691	185.318
Wf3_72	wounded	female	72h	0.358081	0.595364	435.06	1.56607	724.303	1.67392	1.3633	0.414166	3.93458	0.483194	5.45319	0.67302	NA	2.87328	0.358081	54.4413	1432.81	0.215712	56.4258	2.1528	0.621249	10.1384	NA	11.2947	239.854	165.399
Wf5_72	wounded	female	72h	0.145364	0.444642	475.895	2.09922	784.267	2.42415	1.19284	0.401888	1.59473	0.521599	3.19373	0	NA	4.28823	0.525875	50.3685	1246.67	0.235147	58.945	3.42032	0.495947	9.29045	NA	21.8943	645.445	247.345
Wf6_72	wounded	female	72h	0.748948	0.626837	923.485	4.26168	950.236	2.29162	1.33508	0.337841	3.85464	0.66347	5.78399	0.21573	NA	4.54253	0.964677	102.695	2044.29	0.504726	49.2555	1.85202	0.626837	9.91542	NA	9.4921	148.235	143.542
Wf7_72	wounded	female	72h	0.480179	0.430073	762.466	2.55539	928.236	2.45518	1.67436	0.254704	3.34455	0.630496	10.4303	0.292283	NA	6.38429	0.985411	160.906	3533.96	0.521934	63.8388	4.43435	0.772462	20.5308	NA	24.7355	681.683	332.509
Wf8_72	wounded	female	72h	0.587006	0.447438	854.098	1.91701	1171.72	1.40799	1.06318	0.320185	3.62056	0.599321	7.17954	0.615741	NA	4.63448	0.710154	102.599	2157.82	0.439228	57.6662	2.13867	0.570586	10.1228	NA	7.8158	134.519	144.58
Wm1_72	wounded	male	72h	0	0.177	45.0002	0.514143	65.0012	0.910286	0	0	0.509929	0	0.771215	0	NA	0.771215	0	8.75308	225.966	0	6.42258	0.729072	0.556286	1.82057	NA	2.54964	61.36	36.4452
Wm2_72	wounded	male	72h	0.213582	0.218328	331.508	1.30522	586.714	1.0774	1.02519	0.246806	1.08689	0.427164	4.46624	0.555313	NA	3.44579	0.474626	51.2454	1449.38	0.189851	56.9172	2.11683	0.768895	8.09238	NA	8.90399	220.597	147.11
Wm3_72	wounded	male	72h	0	0.601857	131.405	0.345748	176.451	0.418312	0.78967	0.324405	0.725643	0	1.22932	0.537829	NA	1.7074	0	12.2378	414.995	0	12.6475	1.10981	0.239035	3.71358	NA	7.04301	187.775	92.1054
Wm4_72	wounded	male	72h	0	0.351097	516.452	1.67968	417.159	0.897691	0.865773	0.231405	1.89513	0.375035	4.02565	0.323169	NA	3.62667	0.474779	61.446	1277.84	0.195497	25.0196	1.44429	0.410943	5.56569	NA	5.31433	100.701	93.7628
Wm5_72	wounded	male	72h	0	0.918801	648.578	1.01896	785.418	1.33683	1.1583	0.470287	0.522541	0.487705	3.14396	0	NA	2.948	0.513832	45.1563	1061.54	0.156762	34.2613	1.69826	0.304816	5.69134	NA	7.66829	184.213	115.834
Wm6_72	wounded	male	72h	0	0.376795	205.248	0.885029	274.096	1.02523	0.963893	0.280405	0.381176	0.381176	1.73063	0	NA	2.57184	0	23.1291	645.984	0.13144	23.6943	1.15667	0.346125	3.90815	NA	3.37363	56.6375	47.2045
Wm7_72	wounded	male	72h	0.419648	0.43187	834.37	4.68131	1381.49	2.90901	1.88638	0.395202	2.24899	0.778182	9.69264	0	NA	7.26439	0	96.4253	3204.94	0.444093	91.1124	1.85786	1.26302	11.1757	NA	7.04845	119.596	158.806
Wm8_72	wounded	male	72h	0.737082	0.675998	941.494	5.43241	920.481	2.85874	1.29498	0.443878	7.67217	0.659709	3.61618	0.431661	NA	12.9213	0	40.0305	1502.35	0.325782	87.5254	3.69763	0.798166	13.5607	NA	25.8834	672.463	335.046

## Sheet: Gland secretions relative
Stink gland secretion profiles of Tribolium castaneum. Relative values obtained by dividing absolute values by the total amount of all features considered for a sample.
Name	Treatment	Sex	Timepoint	RI929	RI1015	Methyl-1,4-benzoquinone	RI1079	Ethyl-1,4-benzoquinone	RI1174	RI1180	RI1230	RI1257	RI1287	RI1393	RI1410	RI1456	RI1467	RI1473	1,6-C15-diene	1-C15-ene	RI1540	RI1566	RI1577	RI1587	1-C16-ene	RI1608	RI1669	1,8-C17-diene	1-C17-ene
Nf1_24	naive	female	24h	0	0.000710765	0.135931	0.000369228	0.190951	0	0.000761534	0.000332306	0	0	0.00127384	0	0	0.000304614	0.000276921	0.0183876	0.416024	0	0.00684919	0.00162922	0.000267691	0.00378459	0	0.00541381	0.152136	0.0645965
Nf2_24	naive	female	24h	7.76134e-05	0.000164666	0.163426	0.000901994	0.244301	0.000643982	0.000979608	8.70529e-05	0.000692228	8.70529e-05	0.000862139	0	0	0.000556929	9.01994e-05	0.0113725	0.382349	7.97111e-05	0.0124517	0.000631396	0.000102785	0.00261893	0	0.00378942	0.123832	0.0499023
Nf3_24	naive	female	24h	0	0.000262672	0.184583	0.000877135	0.278249	0.000773943	0.000802086	0.000440913	0.000459675	0	0.00132743	0.000623845	0.000173551	0.00154789	0	0.0180915	0.333283	0	0.0169892	0.00109759	0	0.002289	0	0.00443727	0.113197	0.0404936
Nf4_24	naive	female	24h	0	0.000380938	0.206066	0.00052379	0.208929	0.000608443	0	0.000492045	0.000486754	0	0.00214278	0	0.000624316	0.000973509	0	0.0239991	0.458814	0	0.010534	0.000724841	0	0.00342315	0.000185178	0.00289936	0.0372685	0.0409244
Nf5_24	naive	female	24h	0.00023131	0.000168893	0.268204	0.0012055	0.236186	0.000637632	0.000638856	6.24169e-05	0.00113207	0.000171341	0.000701273	0	0	0.00389922	0	0.009376	0.280235	8.19987e-05	0.020288	0.000753899	0.000132177	0.00245262	0	0.00457112	0.121636	0.0472349
Nf6_24	naive	female	24h	0	0.000245785	0.19985	0.000384319	0.233851	0.000310583	0.000466992	0.000100549	0.000471461	0	0.00121329	0	0	0.00072395	0	0.0110313	0.402961	0	0.0118737	0.00077981	0.00022791	0.0026299	0	0.00314158	0.0769308	0.0528059
Nf7_24	naive	female	24h	0.000125554	0.000302566	0.142636	0.000339614	0.188264	0.000351964	0.000395188	0.000197594	0.00197594	0.00021406	0.00103119	0.000174953	0	0.00119174	0	0.0137986	0.378862	0	0.0168902	0.00109294	0.000170836	0.00331176	0	0.00631271	0.175509	0.0668526
Nf8_24	naive	female	24h	0	0.000108061	0.151942	0.000555352	0.269377	0.000854914	0.000593652	0.000127211	0.000220226	0.000172351	0.000941089	0.000154568	6.83931e-05	0.00185892	0	0.0145869	0.313555	7.79681e-05	0.0335372	0.000984861	0.000101222	0.00247173	3.83001e-05	0.00472459	0.14633	0.0566185
Nm1_24	naive	male	24h	0.000180952	0.000159288	0.22688	0.000651171	0.269206	0.000886918	0.00115452	0.000118511	0.00124245	0.000123608	0.00065372	0	9.42987e-05	0.00302138	0	0.00829447	0.243961	6.75383e-05	0.0247713	0.000990137	0.000121059	0.0030851	4.46008e-05	0.00545531	0.148549	0.0602875
Nm2_24	naive	male	24h	0	0.000217838	0.225712	0.000560156	0.25103	0.000533482	0.00103584	0.000240067	0.000577938	0	0.00122923	0	0.000104473	0.00188941	0	0.0139328	0.365057	6.22395e-05	0.0195721	0.000591275	0.000188941	0.00228286	0	0.00321423	0.0678477	0.0441211
Nm3_24	naive	male	24h	5.00047e-05	0.0001288	0.144915	0.000575812	0.226912	0.000563689	0.000572781	0.000125769	0.000277299	0.00018032	0.00117587	0.000219718	7.87953e-05	0.00164864	0	0.0190457	0.432853	0.000137892	0.0197761	0.000883416	0.000119708	0.00245478	0	0.00364731	0.10653	0.0371277
Nm4_24	naive	male	24h	0	0	0.151815	0.00100535	0.18509	0.000653829	0	0.000492129	0	0	0.00241143	0.000928016	0.000590555	0.00156778	0	0.0189681	0.486814	0	0.0120853	0.000766316	0	0.00345897	0	0.00423934	0.0814263	0.0476873
Nm5_24	naive	male	24h	0	0.000308761	0.300683	0.00183286	0.27471	0.000681026	0.000808034	0.000157665	0.00112336	0.000146716	0.000560587	0	0.000186132	0.0057066	0	0.00540879	0.222912	0	0.0282659	0.000777377	0.000140147	0.00237155	0	0.00378396	0.107278	0.0421579
Nm6_24	naive	male	24h	0.000100479	5.21716e-05	0.170269	0.000387423	0.252464	0.00039322	0.000615432	9.5648e-05	0.000493698	0.000124632	0.00134197	0	6.08669e-05	0.000602872	0	0.0174215	0.501955	0.000100479	0.00913004	0.000483071	0.000114005	0.00244337	0	0.00123763	0.0155278	0.0245854
Nm7_24	naive	male	24h	0	0.000473175	0.036693	0	0.0638543	0	0	0.000453663	0	0.000424394	0.00264393	0	0	0	0	0.0292149	0.796539	0	0.00163416	0.000473175	0	0.00368296	0	0.00172685	0.0214636	0.0407223
Nm8_24	naive	male	24h	0	0.000832213	0.100362	0.00158441	0.152743	0.00187248	0	0.000880225	0	0	0.00174445	0	0	0.0015684	0	0.0120831	0.38914	0	0.0132834	0.00097625	0	0.00476922	0	0.00829012	0.207317	0.102554
Pf1_24	primed	female	24h	9.32384e-05	0.000151253	0.21518	0.000839145	0.288952	0.00055943	0.00107121	0.000174045	0.000969679	0.000107742	0.00132398	0	0.000153325	0.000752123	0	0.0194868	0.421118	0	0.0109027	0.000447544	8.49505e-05	0.00211547	0	0.000965535	0.0153553	0.0191967
Pf2_24	primed	female	24h	0	0.000192978	0.0309971	0.000458323	0.0602152	0	0	0.000512598	0	0	0.00185138	0	0	0.000452292	0	0.0229945	0.601633	0	0.00505361	0.00175489	0.000337712	0.00451086	0	0.00516216	0.167969	0.095904
Pf3_24	primed	female	24h	0.000228499	8.7404e-05	0.210443	0.00117121	0.203579	0.000469484	0.000353362	0.000112377	0.0020003	0.000143592	0.0015945	0.000198532	0.000137349	0.00115124	0.000161073	0.0235891	0.487196	8.61553e-05	0.0135414	0.000444512	8.36581e-05	0.00236865	0	0.00155704	0.0187157	0.0305876
Pf4_24	primed	female	24h	9.92061e-05	9.08225e-05	0.126362	0.000273865	0.160615	0.000206796	0.000377263	0.00012296	0.00119746	0.000108987	0.0014839	0.000231947	9.3617e-05	0.0013791	0	0.016654	0.510913	7.2658e-05	0.0120836	0.000765703	0.000171864	0.0029692	0	0.00448663	0.107074	0.052167
Pf5_24	primed	female	24h	0	0.000110608	0.113165	0.00032895	0.164228	0.00028442	0.000501326	9.19337e-05	0.000252818	0.000104862	0.00162464	9.9116e-05	4.45304e-05	0.000438121	0.000173812	0.0229691	0.56119	0.000101989	0.0072211	0.000659337	0.000189613	0.00358541	0	0.00330961	0.0641295	0.0551961
Pf6_24	primed	female	24h	0.000137112	7.4589e-05	0.250952	0.00085887	0.252853	0.000730533	0.000542964	5.70386e-05	0.000484828	7.89766e-05	0.000597809	8.33641e-05	6.362e-05	0.00195248	0	0.00651995	0.281038	6.03293e-05	0.0210078	0.00065046	8.00734e-05	0.00207643	0	0.00410568	0.124452	0.0505417
Pf8_24	primed	female	24h	0.000105175	0.000126361	0.228956	0.000842914	0.29437	0.000784651	0.000322335	5.97758e-05	0.000516039	0.000127118	0.000742279	5.06959e-05	6.20457e-05	0.00183565	0.000134685	0.0120588	0.288917	3.78328e-05	0.0256483	0.000556142	0.000127875	0.00240011	0	0.00348742	0.0879748	0.0497561
Pm1_24	primed	male	24h	0.00017748	0.000138269	0.245877	0.000451954	0.296205	0.00044989	0.000974074	0.000247646	0.00138888	0.000105249	0.00135173	0.000202244	0.000255901	0.00140126	0	0.017653	0.354363	8.25486e-05	0.0147865	0.000454017	0	0.00249297	9.49309e-05	0.00154985	0.0323962	0.0269005
Pm2_24	primed	male	24h	0	0.000595516	0.155216	0.000783232	0.197006	0.000563151	0.000524313	0.000666718	0	0	0.00214256	0.00106804	0.000181244	0.000407799	0	0.029724	0.551583	0	0.00748925	0	0	0.00300994	0.000750867	0.00154705	0.0165838	0.0301577
Pm3_24	primed	male	24h	0.000162334	7.62969e-05	0.260485	0.000703717	0.259891	0.000663945	0.000428561	6.00635e-05	0.00151944	9.98353e-05	0.00098699	9.25303e-05	0	0.00170613	0	0.0107319	0.341955	3.32784e-05	0.0143876	0.000522715	0.000165581	0.00228241	3.49018e-05	0.00277185	0.0554557	0.0447838
Pm4_24	primed	male	24h	0	0.000255085	0.320161	0.000950099	0.256482	0.000336417	0.000654349	0.000295751	0.000306841	0.000232904	0.00123846	0.000695014	0	0.00248061	0	0.0170648	0.307193	0	0.017002	0.000802224	0	0.00186323	0	0.00217747	0.0433571	0.0264512
Pm5_24	primed	male	24h	0	0.000295805	0.178411	0.000509208	0.237995	0.000261999	0.000593724	0.000169032	0.000300031	0.000209177	0.0015403	0	0.000124661	0.000775433	0.000118322	0.0183759	0.464863	7.60643e-05	0.0107927	0.000595837	0.00017537	0.00351163	0	0.00212769	0.0399654	0.0382138
Pm6_24	primed	male	24h	0	0.00045177	0.176244	0.000677656	0.2114	0.000423535	0.000643145	0.0001851	0.0007655	0.000260395	0.00130511	0.000147453	0.000279219	0.00274513	0	0.014877	0.355989	0	0.0180081	0.00098511	0.000119217	0.00304945	0	0.00555929	0.14153	0.0643553
Pm8_24	primed	male	24h	0	0.00102263	0.362587	0.00157746	0.435531	0.00166449	0	0	0	0	0.00113142	0.000587467	0	0.00238251	0	0.00934508	0.132876	0	0.0239665	0	0	0.00112054	0	0.00117493	0.0155788	0.00945387
Wf1_24	wounded	female	24h	0.000177643	3.32727e-05	0.199745	0.000587067	0.241156	0.000545899	0.000730309	6.48537e-05	0.00162078	6.42897e-05	0.00109856	0	3.15809e-05	0.00145159	0.000125196	0.0161858	0.418551	8.96672e-05	0.0138657	0.000491196	0.000112789	0.00236124	3.21449e-05	0.00277461	0.05912	0.0389827
Wf2_24	wounded	female	24h	0.000247819	0.000206227	0.178764	0.000419385	0.233868	0.000596151	0.000691466	0.000119577	0.0011819	0.000268615	0.000911556	0.000161169	0.000112645	0.00201548	0	0.0109144	0.335959	0	0.0208081	0.000934085	0.000129975	0.00299115	0	0.00473975	0.141962	0.061998
Wf3_24	wounded	female	24h	0.00016696	4.6277e-05	0.242393	0.00178076	0.28836	0.000835254	0.000475927	3.85641e-05	0.00183066	0.000100267	0.000800319	8.62022e-05	4.44622e-05	0.00115919	0.000120683	0.0129267	0.317796	5.12676e-05	0.0147292	0.00052175	8.75633e-05	0.00214417	5.03602e-05	0.00299802	0.0765144	0.0339423
Wf4_24	wounded	female	24h	0.000112696	0.000147256	0.193648	0.000437261	0.190024	0.000199848	0.000399695	9.46647e-05	0.001148	0.000133733	0.00177459	0.000302025	0.000109691	0.000824935	0.000148759	0.0240388	0.510252	0	0.00984663	0.000545449	0.000133733	0.00253641	0	0.00174754	0.0291086	0.0322867
Wf5_24	wounded	female	24h	0.000155965	5.52377e-05	0.205817	0.000778527	0.254428	0.00054133	0.000595268	5.32882e-05	0.00155965	9.42291e-05	0.00156485	5.78372e-05	3.11931e-05	0.00117559	0.000247595	0.0239342	0.439672	6.56354e-05	0.013363	0.000414608	0.000107226	0.00197946	0	0.00215557	0.02157	0.0295834
Wf6_24	wounded	female	24h	0.000124855	0.000158639	0.188518	0.000586084	0.25388	0.000597835	0.000606648	0.000171859	0.000624275	0.000139544	0.00107228	0.000138075	0	0.00117804	0	0.0159623	0.351041	7.93196e-05	0.0179776	0.000755005	0.000108697	0.00260433	0	0.00416869	0.114223	0.0452842
Wf7_24	wounded	female	24h	0.000123073	0.000120211	0.246049	0.000434332	0.263951	0.000419306	0.00024543	7.65627e-05	0.00111481	9.87444e-05	0.00105971	4.36479e-05	3.07682e-05	0.00181747	0.000168152	0.0192902	0.348135	5.50965e-05	0.0154413	0.000532361	0.000110193	0.00222819	0	0.00309972	0.0587393	0.0366163
Wf8_24	wounded	female	24h	8.37042e-05	5.32073e-05	0.151702	0.000920097	0.174133	0.000320542	0.000192065	7.00779e-05	0.000988877	9.27883e-05	0.00167473	8.17576e-05	7.59177e-05	0.000931777	0.000229051	0.0315649	0.56103	9.08417e-05	0.00940601	0.000576196	0.000155729	0.00267464	6.48869e-05	0.00169614	0.0339683	0.027222
Wm1_24	wounded	male	24h	0.000104605	0.000109307	0.193706	0.000386687	0.268659	0.000339674	0.000593547	9.9904e-05	0.000416071	0.000144567	0.00162785	0.000112833	0	0.000573566	0.000150444	0.0227323	0.454527	7.05205e-05	0.0107356	0.000419597	0.000123411	0.00185586	7.99232e-05	0.00123646	0.0154122	0.0257835
Wm2_24	wounded	male	24h	0.00018485	9.97961e-05	0.145776	0.000732594	0.208128	0.000677026	0.000613519	0.000136086	0.000335678	0.000122477	0.00146519	0.000138354	0	0.00204922	0.000141756	0.0141246	0.457302	5.33002e-05	0.0151475	0.000726924	0.000208665	0.00348946	9.6394e-05	0.00402587	0.0898732	0.0543515
Wm3_24	wounded	male	24h	4.98355e-05	6.19904e-05	0.126707	0.000542112	0.19242	0.000378628	0.000244923	5.1051e-05	0.000348848	7.96152e-05	0.00113041	0.00014039	4.98355e-05	0.00239818	0.000133705	0.0153141	0.459398	6.86757e-05	0.0168426	0.000687365	0.000169562	0.00299985	3.34262e-05	0.00360335	0.121769	0.0543766
Wm4_24	wounded	male	24h	7.86507e-05	0.000121122	0.185517	0.000517522	0.188543	0.000358647	0.000382243	0.000111684	0.00022966	0.000174605	0.00206537	0.000243817	0.000132133	0.000556847	0.000177751	0.0270071	0.527822	0.000106965	0.00855091	0.000550555	0.000191908	0.00264109	6.13476e-05	0.00171773	0.0201377	0.032003
Wm5_24	wounded	male	24h	0	0.000311626	0.132488	0.000302182	0.192969	0.000229784	0.000582331	0.000226637	0.000387171	0.000188864	0.00205862	0	0	0.00149517	0	0.0247569	0.573706	0	0.0143946	0.000824706	0	0.00275427	0	0.00158646	0.0209135	0.0298248
Wm6_24	wounded	male	24h	0	0.000622833	0.22841	0.00199153	0.328048	0.00126104	0.00168395	0.000469047	0.00229141	0.000338329	0.000968851	0.000622833	0	0.00227603	0	0.0113263	0.224097	0	0.027866	0.000315261	0	0.00239906	0	0.00539019	0.112771	0.0468509
Wm7_24	wounded	male	24h	0	0.00019961	0.162298	0.000455846	0.207046	0.000249158	0.000223676	9.06029e-05	0.000260483	0.000157139	0.00205131	0.000168465	0	0.000617232	0.000142983	0.0229339	0.544297	7.50305e-05	0.010987	0.000522382	0.000130242	0.0030621	0	0.00138453	0.0162024	0.0264447
Wm8_24	wounded	male	24h	0	0.000195866	0.234913	0.00123116	0.243739	0.000928031	0.000606251	0.000186539	0.00029613	0.000254159	0.000638896	0.000209856	0	0.00188637	0	0.00929663	0.285332	0	0.0221398	0.000757814	0.000193534	0.00261854	0	0.00617677	0.133203	0.0551969
Nf1_72	naive	female	72h	0.000152919	0.000222551	0.157352	0.000648539	0.235525	0.000711344	0.000656731	8.7382e-05	0.00127114	0.000139265	0.000927069	6.82672e-05	NA	0.00134213	0.000184321	0.0174668	0.367289	8.46513e-05	0.0188609	0.000856071	0.000161111	0.00304881	NA	0.00490432	0.128842	0.0591986
Nf2_72	naive	female	72h	0	0.000845584	0.119954	0.00114228	0.212252	0.000519219	0.000682401	0.000356036	0.000548888	0.00038076	0.00191369	0.000267027	NA	0.000494494	0	0.0269895	0.54426	0	0.01078	0.00106316	0.000632952	0.00345651	NA	0.00230929	0.0332349	0.0379178
Nf3_72	naive	female	72h	0	0.000202215	0.164879	0.000775555	0.188695	0.00076366	0.000399673	0.000211731	0.000333061	0.000287859	0.00165103	0.000461527	NA	0.000851683	0	0.023338	0.543583	0	0.00969444	0.00054955	0.000204594	0.00265973	NA	0.00156301	0.0270921	0.0318025
Nf4_72	naive	female	72h	0	0.000344079	0.108328	0.000634571	0.227628	0.000778408	0.0010266	0.000335618	0.000634571	0.000335618	0.00145246	0.00044279	NA	0.00128324	0	0.0212229	0.469039	0	0.0238514	0.000809431	0.000634571	0.00329977	NA	0.00368898	0.0732662	0.060964
Nf5_72	naive	female	72h	0.000144622	9.25932e-05	0.174683	0.000459438	0.21571	0.00041711	0.000298944	6.79017e-05	0.000866848	8.02474e-05	0.000681662	0	NA	0.00150442	0.000137567	0.0124789	0.338085	3.70373e-05	0.012441	0.00087743	0.000124339	0.00286245	NA	0.00700533	0.170505	0.0604395
Nf6_72	naive	female	72h	0.000188576	7.91344e-05	0.243529	0.0012089	0.284694	0.000781242	0.000351896	0.000120385	0.00161468	0.00014985	0.00125521	3.28324e-05	NA	0.00119964	0.000147325	0.0215254	0.378941	7.40833e-05	0.015283	0.000500904	9.3446e-05	0.00207097	NA	0.00130656	0.0225011	0.0223513
Nf7_72	naive	female	72h	0.000149764	0.000151324	0.113571	0.000714497	0.167139	0.000656776	0.000578774	0.000132603	0.00147892	0.000226206	0.0014836	0.000182524	NA	0.00147892	0.000154444	0.021605	0.498846	5.14813e-05	0.0145458	0.000708257	0.000138843	0.00299995	NA	0.00374409	0.11494	0.0543221
Nf8_72	naive	female	72h	6.61024e-05	5.2015e-05	0.093969	0.00033268	0.134664	0.000237319	0.000302879	0	0.000636101	9.53609e-05	0.00203509	4.11786e-05	NA	0.000869085	0.000182594	0.0260904	0.592267	0.000107823	0.00976853	0.000714123	0.000149543	0.00342487	NA	0.00399595	0.077633	0.0523661
Nm1_72	naive	male	72h	0.000187964	0.000321247	0.197194	0.000690339	0.255979	0.000519463	0.000628823	0.000215304	0.00181128	0.000317829	0.00133625	0	NA	0.00140118	0	0.0176754	0.438659	0	0.019039	0.000649328	0.000314412	0.00282971	NA	0.00174635	0.0310482	0.0274358
Nm2_72	naive	male	72h	0	0.000187452	0.120274	0.00037781	0.181622	0.000329857	0.000411232	0.000123515	0.000236858	0.00013078	0.00096051	0.000148218	NA	0.000697496	0	0.0123137	0.419871	3.92341e-05	0.0103491	0.000803574	8.7187e-05	0.00317942	NA	0.00525592	0.166037	0.0765633
Nm3_72	naive	male	72h	9.09297e-05	0.00021986	0.175876	0.000532007	0.210039	0.00054015	0.000523864	0.00010043	0.000614793	0.000198145	0.00113051	0.000156073	NA	0.00397919	0.000259217	0.0194847	0.357674	7.60009e-05	0.0316856	0.000937797	0.000190002	0.00284596	NA	0.00612486	0.129679	0.0570414
Nm4_72	naive	male	72h	0.00016169	0.000232944	0.142808	0.000487812	0.212319	0.000408337	0.000145247	0	0.000849559	0.000405596	0.00112361	0.00085504	NA	0.00127434	0	0.0117184	0.385988	0	0.014596	0.00118116	0.000183614	0.00370518	NA	0.00535222	0.146064	0.0701407
Nm5_72	naive	male	72h	0	0.000558286	0.132812	0.000883953	0.187687	0.000611456	0.000395453	0.000289112	0.000255881	0.000269174	0.00164163	0.000196065	NA	0.00206034	0	0.0198989	0.461889	0	0.0138575	0.000967031	0.00015951	0.00366874	NA	0.00340621	0.108042	0.0604511
Nm6_72	naive	male	72h	0	0.000352039	0.0913846	0.0007419	0.164836	0.000762266	0.000640071	0.000357858	0.00107357	0.000282213	0.00141107	0.000133833	NA	0.00109394	0	0.0187395	0.505967	0	0.0167611	0.000980472	0.000637161	0.00368332	NA	0.00503328	0.118733	0.0663957
Nm7_72	naive	male	72h	0.000146736	9.82186e-05	0.191017	0.000688713	0.235906	0.000575111	0.00052186	0.000138453	0.00113957	0.000203537	0.00115732	5.91678e-05	NA	0.00173243	0.00015502	0.0139447	0.417141	4.85176e-05	0.0145707	0.000601145	0.000139636	0.00251345	NA	0.00331103	0.0770637	0.0371266
Nm8_72	naive	male	72h	0	0.000188791	0.162713	0.000771986	0.164569	0.000437396	0.000323374	0.000330851	0.0008561	0.000229913	0.00167482	0.000386927	NA	0.00167108	0.000254213	0.0312178	0.554275	6.54225e-05	0.0124359	0.000512165	8.22455e-05	0.0024225	NA	0.00227297	0.0321692	0.0301392
Pf1_72	primed	female	72h	7.838e-05	3.72626e-05	0.178946	0.000574358	0.255374	0.000436872	0.000594274	6.55308e-05	0.000562151	9.70113e-05	0.00146031	0	NA	0.000535811	0.000123352	0.0224597	0.442143	5.97487e-05	0.0104663	0.000459358	0.000194665	0.00219785	NA	0.00185478	0.0409156	0.0403631
Pf2_72	primed	female	72h	8.40821e-05	0.000119957	0.187955	0.00102356	0.246494	0.000662567	0.000589696	8.40821e-05	0.000841942	0.000187223	0.00162222	0	NA	0.000868849	0.000162559	0.027311	0.453642	0.000107625	0.0135182	0.000424895	0.000114352	0.00219959	NA	0.00212672	0.0295678	0.030292
Pf3_72	primed	female	72h	0.000309127	0.000283366	0.12841	0.000592493	0.192547	0.000547412	0.00042183	0.000328447	0.00128159	0.000309127	0.00103686	0.000289807	NA	0.00088552	0	0.0148671	0.389255	0.000109482	0.010433	0.00103042	0.000206085	0.003658	NA	0.00616966	0.17133	0.0756975
Pf4_72	primed	female	72h	0.00012439	8.04878e-05	0.222667	0.000869919	0.2867	0.000853659	0.000678862	6.66667e-05	0.000563415	0.000156098	0.000697561	0.000180488	NA	0.00272683	0	0.00852439	0.289772	6.66667e-05	0.0201	0.000690244	0.000126016	0.00215447	NA	0.00396911	0.115346	0.0428862
Pf5_72	primed	female	72h	0.000144046	0.000125434	0.220947	0.00057133	0.256132	0.000526012	0.00058185	5.90752e-05	0.000907169	8.65897e-05	0.00104879	0.00021607	NA	0.000815723	0.000193411	0.0163946	0.378124	5.8266e-05	0.0104417	0.000568093	0.000128671	0.00238	NA	0.00317469	0.0647626	0.0416124
Pf6_72	primed	female	72h	0.000138653	0.000132815	0.213945	0.00152081	0.275182	0.0011968	0.000496233	0.000144491	0.000662617	0.000210169	0.00068305	0	NA	0.00158649	0.000172222	0.0118629	0.259725	6.85969e-05	0.0203747	0.000852353	9.92466e-05	0.00224472	NA	0.00590371	0.144782	0.0580155
Pf7_72	primed	female	72h	0.000135607	9.24252e-05	0.241978	0.000856827	0.285523	0.000670461	0.000585612	7.65159e-05	0.000571975	0.000127274	0.00107577	0.000194699	NA	0.00120228	0.000128789	0.0154858	0.349523	6.66673e-05	0.0159267	0.000471974	9.46979e-05	0.00227426	NA	0.00271897	0.0453671	0.0348511
Pf8_72	primed	female	72h	0	0.000365502	0.10069	0.000467334	0.166049	0.000481881	0.000436421	0.000145474	0.000312768	0.000196389	0.00144746	0.000185479	NA	0.00106559	0.000169113	0.0185879	0.49217	7.81921e-05	0.0148092	0.000867386	0.000147292	0.00348409	NA	0.00429693	0.121076	0.0724713
Pm2_72	primed	male	72h	0.000116868	0.000128363	0.11136	0.000398499	0.202373	0.000408079	0.000434901	0.000145606	0.00102499	0.000162848	0.00180857	0.000147521	NA	0.000670552	0	0.0259734	0.525259	9.96249e-05	0.0142674	0.000850643	0.00025481	0.00313435	NA	0.00259408	0.062164	0.046224
Pm3_72	primed	male	72h	0	0.000244283	0.0507969	0.000300119	0.0906778	0.000303609	0	0.000328037	0	0.000268711	0.00228928	0.000164019	NA	0.000593258	0	0.027255	0.671185	0.00014657	0.0065747	0.000813113	0.000216365	0.00355955	NA	0.00373404	0.0876347	0.0529152
Pm4_72	primed	male	72h	0.000106443	9.33425e-05	0.206598	0.000754928	0.269992	0.000496189	0.0003398	5.9772e-05	0.000689425	0.000144927	0.00141242	0.000109718	NA	0.000830257	0.000140833	0.0155006	0.432748	6.22284e-05	0.010745	0.00039384	9.00674e-05	0.00190697	NA	0.00180217	0.027012	0.0279708
Pm5_72	primed	male	72h	0.000165473	0.000179862	0.157617	0.000670525	0.230692	0.00066333	0.000329507	6.61891e-05	0.000752542	0.000185617	0.00107629	0.000119428	NA	0.0015943	0	0.0140652	0.406252	6.18725e-05	0.0164984	0.000785636	0.000152523	0.00316988	NA	0.00480735	0.103251	0.056845
Pm6_72	primed	male	72h	0.000132281	0.000133767	0.190936	0.00100474	0.222834	0.000720856	0.000384952	7.72877e-05	0.000648027	0.000193219	0.00119053	0	NA	0.00111473	0.000164979	0.0180036	0.395053	6.53973e-05	0.0127554	0.000741664	0.000145658	0.00293247	NA	0.0047844	0.100163	0.0458197
Pm7_72	primed	male	72h	0.000204718	0.000351463	0.212084	0.000603284	0.312729	0.000701114	0.000614154	0.00016305	0.000590602	0.00022827	0.00127541	0.000211965	NA	0.00118483	0.000148556	0.0187453	0.369532	5.61616e-05	0.0168412	0.000469221	0.000103265	0.00241676	NA	0.00176275	0.0295754	0.0294069
Pm8_72	primed	male	72h	0	0.000827019	0.187633	0.00206755	0.21693	0.00110083	0.000955542	0.00038557	0.000776727	0	0.00154787	0.000430273	NA	0.00205637	0	0.0149869	0.405357	0	0.014037	0.000815843	0	0.0031125	NA	0.00497329	0.0908268	0.0511802
Wf1_72	wounded	female	72h	0	0.000333832	0.186121	0.000553769	0.204808	0.000357397	0.000561623	0.000227791	0	0.000282775	0.00103292	0.000479147	NA	0.00180269	0	0.0097911	0.339924	0	0.015262	0.00134318	0.00015317	0.00329119	NA	0.00546306	0.164717	0.0634949
Wf2_72	wounded	female	72h	8.11046e-05	0.000103408	0.222351	0.000709666	0.237735	0.000525153	0.000526166	7.60356e-05	0.000955007	0.000103408	0.000858695	0	NA	0.00132707	0.000140919	0.0151909	0.330629	6.08285e-05	0.0164196	0.000631602	0.000122671	0.00220706	NA	0.00438472	0.1198	0.0450607
Wf3_72	wounded	female	72h	0.000113588	0.000188857	0.138006	0.000496775	0.229758	0.000530988	0.000432454	0.000131379	0.0012481	0.000153275	0.00172982	0.00021349	NA	0.000911439	0.000113588	0.0172694	0.454505	6.84263e-05	0.017899	0.000682895	0.000197068	0.00321604	NA	0.0035828	0.0760846	0.0524666
Wf5_72	wounded	female	72h	4.08199e-05	0.000124861	0.133637	0.000589487	0.220232	0.000680731	0.000334963	0.000112855	0.000447818	0.000146471	0.000896836	0	NA	0.00120419	0.000147672	0.0141441	0.350079	6.60321e-05	0.0165525	0.000960467	0.000139268	0.00260887	NA	0.00614819	0.181249	0.0694574
Wf6_72	wounded	female	72h	0.000169839	0.000142148	0.209419	0.000966421	0.215485	0.00051967	0.000302756	7.66122e-05	0.000874117	0.000150455	0.00131164	4.8921e-05	NA	0.00103011	0.00021876	0.0232882	0.463583	0.000114457	0.0111697	0.000419982	0.000142148	0.00224852	NA	0.00215252	0.0336152	0.0325509
Wf7_72	wounded	female	72h	7.33713e-05	6.57151e-05	0.116505	0.000390463	0.141834	0.00037515	0.000255842	3.89187e-05	0.000511047	9.63397e-05	0.00159375	4.46608e-05	NA	0.000975519	0.000150571	0.0245864	0.539988	7.97514e-05	0.00975455	0.000677568	0.000118032	0.0031371	NA	0.00377958	0.104161	0.0508074
Wf8_72	wounded	female	72h	0.000125773	9.58688e-05	0.183	0.00041074	0.251055	0.000301679	0.000227798	6.86033e-05	0.000775745	0.000128411	0.0015383	0.000131929	NA	0.000992989	0.000152159	0.021983	0.462338	9.41097e-05	0.0123556	0.000458235	0.000122255	0.00216892	NA	0.00167462	0.0288222	0.0309779
Wm1_72	wounded	male	72h	0	0.000386246	0.0981984	0.00112195	0.141844	0.00198641	0	0	0.00111276	0	0.00168293	0	NA	0.00168293	0	0.0191008	0.493098	0	0.0140152	0.00159097	0.00121392	0.00397282	NA	0.00556378	0.133899	0.0795299
Wm2_72	wounded	male	72h	7.42098e-05	7.58589e-05	0.115183	0.000453504	0.203856	0.000374347	0.000356207	8.57535e-05	0.000377645	0.00014842	0.00155181	0.000192945	NA	0.00119725	0.000164911	0.0178054	0.503591	6.59643e-05	0.0197761	0.000735501	0.000267155	0.00281173	NA	0.00309372	0.0766472	0.0511141
Wm3_72	wounded	male	72h	0	0.000575167	0.125578	0.000330415	0.168626	0.000399762	0.000754652	0.000310019	0.000693464	0	0.00117481	0.000513979	NA	0.00163168	0	0.0116951	0.396592	0	0.0120867	0.00106059	0.000228435	0.00354891	NA	0.00673068	0.179448	0.088021
Wm4_72	wounded	male	72h	0	0.000139321	0.204937	0.000666525	0.165536	0.000356219	0.000343553	9.18253e-05	0.000752018	0.00014882	0.00159744	0.000128239	NA	0.00143912	0.0001884	0.0243828	0.507067	7.75766e-05	0.00992822	0.000573117	0.000163069	0.00220856	NA	0.00210882	0.0399599	0.0372067
Wm5_72	wounded	male	72h	0	0.000316497	0.223414	0.000350996	0.270551	0.000460495	0.000398996	0.000161998	0.000179998	0.000167998	0.00108299	0	NA	0.00101549	0.000176998	0.0155548	0.365664	5.39994e-05	0.0118019	0.000584994	0.000104999	0.00196048	NA	0.00264147	0.0634553	0.0399011
Wm6_72	wounded	male	72h	0	0.000291297	0.158676	0.00068421	0.211902	0.0007926	0.000745179	0.000216779	0.000294685	0.000294685	0.00133794	0	NA	0.00198827	0	0.0178809	0.499406	0.000101615	0.0183179	0.000894215	0.000267587	0.00302136	NA	0.00260813	0.0437861	0.0364935
Wm7_72	wounded	male	72h	7.06568e-05	7.27148e-05	0.140484	0.000788201	0.232604	0.000489796	0.000317613	6.65409e-05	0.000378666	0.000131024	0.00163197	0	NA	0.00122312	0	0.0162353	0.539622	7.47728e-05	0.0153408	0.000312811	0.000212656	0.00188167	NA	0.00118676	0.0201365	0.0267385
Wm8_72	wounded	male	72h	0.000160921	0.000147585	0.205548	0.00118601	0.200961	0.000624124	0.000282723	9.69082e-05	0.001675	0.000144029	0.000789491	9.4241e-05	NA	0.00282101	0	0.00873952	0.327995	7.11253e-05	0.0191087	0.000807272	0.000174257	0.00296059	NA	0.0056509	0.146813	0.0731479

## Sheet: Cuticular hydrocarbons absolute
Cuticular hydrocarbon profiles of Tribolium castaneum. Absolute values are peak areas normalised by the peak area of an internal standard.
Name	Treatment	Sex	n-C25	n-C26	10-/11-/12-MeC26	3-MeC26	n-C27	13-MeC27	11-MeC27	11,15-DiMeC27	3-MeC27	n-C28	12-/13-/14-MeC28	4-MeC28	3-MeC28	n-C29	11-/13-/15-MeC29	3-MeC29	n-C30	n-C31	11-/12-/13-MeC31	3-MeC31
Nm1	naive	male	0.0263719	0.0419074	0.0221863	0.0367717	0.450119	0.673728	0.0327402	0.293532	0.475233	0.295534	0.13435	0.0305575	0.0341011	1.01361	0.172354	0.487661	0.0990679	0.284441	0.0495083	0.0403924
Nm2	naive	male	0.079646	0.0670484	0.0336977	0.0306785	0.729932	0.905466	0.0569842	0.368315	0.746556	0.431373	0.179351	0.0368211	0.0389728	1.59337	0.228353	0.477217	0.116849	0.30852	0.0412979	0.0311296
Nm3	naive	male	0.0503242	0.0351948	0.0307845	0.0244465	0.587301	0.869473	0.050295	0.236638	0.588498	0.362083	0.128571	0.0386705	0.0283019	1.49626	0.18202	0.406945	0.0948069	0.265086	0.0487762	0.025498
Nm4	naive	male	0.0336295	0.0448487	0.0230851	0.0311551	0.613964	0.714065	0.0491789	0.354038	0.561073	0.358452	0.157069	0.0379597	0.0310989	1.29412	0.180576	0.50627	0.111095	0.295945	0.0542965	0.0282589
Nm5	naive	male	0.0248881	0.0303539	0.0331249	0.0240238	0.452207	0.963341	0.043675	0.345917	0.6536	0.354815	0.162675	0.0523439	0.0349553	1.3931	0.247026	0.50572	0.09729	0.245373	0.0661735	0.0287777
Nm6	naive	male	0.022098	0.0346787	0.0266112	0.0215602	0.468478	0.785404	0.0405949	0.249696	0.527897	0.29892	0.129993	0.0358947	0.0258863	1.14002	0.18097	0.40651	0.0770742	0.213287	0.0535497	0.0169769
Nf1	naive	female	0.0112036	0.0231775	0.0422169	0.032246	0.492098	1.15315	0.0555996	0.327192	0.706264	0.353737	0.142807	0.0391574	0.0245202	1.08666	0.184385	0.184496	0.0453865	0.0735605	0.0259289	0.0170585
Nf2	naive	female	0.0159819	0.0378245	0.0592271	0.0405449	0.563468	1.25515	0.0432252	0.208425	0.784934	0.338141	0.16934	0.058727	0.0261231	0.929312	0.195223	0.174581	0.0513862	0.0795495	0.032984	0.0190423
Nf3	naive	female	0.0254519	0.0413869	0.0798229	0.0582442	0.840944	1.81653	0.0950941	0.423976	1.19889	0.627665	0.260494	0.0842862	0.0500922	1.76669	0.268388	0.300922	0.0856879	0.125157	0.0354851	0.0210623
Nf4	naive	female	0.0461052	0.0611155	0.0795808	0.0693029	0.946259	1.64707	0.0747902	0.481404	1.0934	0.622391	0.214732	0.065877	0.0426792	2.26043	0.252533	0.336846	0.102488	0.195918	0.0576024	0.0324594
Nf5	naive	female	0.0253231	0.0331096	0.0341143	0.0440471	0.548294	0.852925	0.0373567	0.340047	0.707882	0.365278	0.124652	0.0419007	0.0290679	1.26088	0.147509	0.253619	0.0678403	0.146847	0.0350276	0.0241357
Nf6	naive	female	0.0417699	0.0402339	0.044173	0.0310921	0.530795	0.919309	0.0444703	0.30827	0.735879	0.333515	0.139902	0.0462789	0.0299524	0.949782	0.15219	0.242146	0.0673868	0.103681	0.0581954	0.0266079
Pm1	primed	male	0.0365351	0.0337583	0.0356619	0.0297765	0.479742	0.877297	0.0479392	0.230859	0.468652	0.312382	0.120049	0.02562	0.0213063	1.1452	0.157911	0.307038	0.0733147	0.190587	0.0454593	0.018547
Pm2	primed	male	0.0350338	0.0356192	0.0332777	0.0273656	0.485937	0.866274	0.04718	0.261451	0.542541	0.335441	0.157023	0.0362631	0.032107	1.15374	0.18591	0.438523	0.0907894	0.259929	0.0487312	0.0299704
Pm3	primed	male	0.0350682	0.040465	0.0302176	0.0238813	0.493751	0.732958	0.0469324	0.256074	0.467117	0.278076	0.129938	0.0281638	0.0261318	0.944131	0.155283	0.335649	0.0780458	0.19282	0.0448785	0.0186812
Pm4	primed	male	0.0473034	0.0403197	0.0351093	0.0420384	0.590419	0.956461	0.0615435	0.338326	0.639414	0.352129	0.15244	0.0359277	0.0335543	1.34182	0.209592	0.538669	0.0917151	0.248902	0.0534414	0.0293805
Pm5	primed	male	0.0230775	0.0465585	0.0468544	0.0298825	0.516797	1.25404	0.0636112	0.43035	0.650313	0.403965	0.273138	0.0616746	0.0366874	1.21604	0.30337	0.540171	0.112913	0.294064	0.0795879	0.0257941
Pm6	primed	male	0.0208842	0.0418711	0.0388437	0.046361	0.47418	0.945025	0.052929	0.468484	0.561412	0.355391	0.224339	0.0409731	0.0352005	1.03026	0.202274	0.468177	0.0975966	0.200273	0.0608824	0.0239117
Pf1	primed	female	0.0250121	0.0457918	0.080977	0.0521404	0.737105	1.88213	0.0787333	0.372836	0.988578	0.495908	0.229061	0.0687387	0.036613	1.31147	0.264578	0.209709	0.0640218	0.0956885	0.0431147	0.0173886
Pf4	primed	female	0.0326641	0.0603591	0.0838137	0.0873252	0.966541	1.96853	0.0908699	0.585536	1.35218	0.682336	0.29348	0.0849732	0.0506195	1.97664	0.31561	0.384947	0.10485	0.164414	0.0356125	0.0244815
Pf3	primed	female	0.0201647	0.042477	0.11674	0.0808734	0.656509	2.2467	0.0990097	0.46825	1.17399	0.493998	0.287102	0.0980074	0.046152	1.35721	0.357093	0.29889	0.0688223	0.122778	0.0456986	0.0219067
Pf2	primed	female	0.0533688	0.0639994	0.101638	0.0571039	0.938766	2.19358	0.0759948	0.326426	1.03502	0.513899	0.292271	0.10469	0.032287	1.53318	0.368805	0.291697	0.0750251	0.133566	0.0724752	0.0226261
Pf5	primed	female	0.0167555	0.0391472	0.0662824	0.0687562	0.680064	1.75527	0.0787534	0.50644	1.14294	0.540155	0.25475	0.0883936	0.0470786	1.70656	0.311545	0.34447	0.0831399	0.117977	0.0497054	0.0218816
Pf6	primed	female	0.0505899	0.063571	0.0835701	0.05341	0.7624	1.55892	0.0586197	0.219883	0.852407	0.443748	0.19095	0.0571773	0.0307199	1.30427	0.226686	0.196698	0.0665418	0.0898347	0.0502454	0.0264144
Wm1	wounded	male	0.0603628	0.0516701	0.0451769	0.0430196	0.603311	1.08691	0.0582055	0.300566	0.563379	0.416089	0.170133	0.0442886	0.0341365	1.41463	0.246379	0.486541	0.120979	0.268058	0.0649947	0.021256
Wm2	wounded	male	0.0465874	0.0605119	0.0375686	0.0411944	0.704052	1.13181	0.0605728	0.451127	0.779738	0.429311	0.196496	0.0483851	0.040585	1.42663	0.261395	0.634217	0.121389	0.290676	0.0635588	0.0307434
Wm3	wounded	male	0.0313447	0.0419549	0.0312281	0.0290906	0.452254	0.756393	0.0491644	0.234551	0.487077	0.293179	0.143354	0.0367081	0.025923	0.910319	0.155247	0.331947	0.0709094	0.150097	0.0332686	0.0197046
Wm4	wounded	male	0.0361772	0.0383177	0.0372357	0.034413	0.397949	0.931833	0.0504552	0.274763	0.579634	0.297768	0.180627	0.0437513	0.0303672	0.752993	0.188201	0.361772	0.0677205	0.173923	0.0421753	0.0208642
Wm5	wounded	male	0.0386917	0.0450503	0.0343978	0.0428447	0.484479	0.945001	0.0490157	0.373941	0.584387	0.348553	0.186208	0.0538492	0.033295	1.11934	0.235482	0.407635	0.0914146	0.189118	0.0547643	0.0237687
Wm6	wounded	male	0.0365279	0.0441948	0.0399219	0.0288854	0.591185	1.00566	0.0471493	0.273446	0.531071	0.321695	0.188841	0.0467098	0.0346966	1.07594	0.237065	0.462923	0.0929313	0.222366	0.0518862	0.0187035
Wf1	wounded	female	0.0409591	0.0663836	0.0928389	0.0632178	0.931211	2.05691	0.0884706	0.335722	1.14067	0.554187	0.257632	0.0849367	0.0460882	1.512	0.32566	0.223937	0.0779916	0.11765	0.040051	0.0149946
Wf2	wounded	female	0.0273902	0.0377869	0.102386	0.102113	0.741237	2.54534	0.12014	0.563399	1.39866	0.6418	0.352181	0.105426	0.0686427	1.83627	0.440036	0.437756	0.0892841	0.14832	0.0517708	0.0229214
Wf3	wounded	female	0.0211855	0.0304986	0.0644169	0.0452747	0.512346	1.34577	0.0681378	0.253775	0.687078	0.342625	0.192821	0.0555771	0.0268852	0.923711	0.213232	0.161354	0.0551684	0.0933454	0.0226266	0.0137007
Wf4	wounded	female	0.0327023	0.0558837	0.114306	0.0762777	0.853626	2.23272	0.101198	0.369881	1.16997	0.579369	0.289877	0.0805828	0.0508334	1.64072	0.327658	0.293299	0.078789	0.11105	0.057843	0.0188487
Wf5	wounded	female	0.0253401	0.0456995	0.103341	0.0515539	0.786678	2.00134	0.0723211	0.381965	0.971631	0.474616	0.225876	0.0627967	0.0307285	1.24554	0.253721	0.16139	0.0586608	0.0914863	0.0507092	0.0209711
Wf6	wounded	female	0.0235112	0.0422904	0.0871105	0.0849379	0.639564	2.11038	0.0902056	0.598702	1.20383	0.500759	0.27526	0.0791048	0.0444332	1.30023	0.34118	0.393768	0.0729443	0.117377	0.0506235	0.0242552

## Sheet: Cuticular hydrocarbons relative
Cuticular hydrocarbon profiles of Tribolium castaneum. Relative values obtained by dividing absolute values by the total amount of all features considered for a sample.
Name	Treatment	Sex	n-C25	n-C26	10-/11-/12-MeC26	3-MeC26	n-C27	13-MeC27	11-MeC27	11,15-DiMeC27	3-MeC27	n-C28	12-/13-/14-MeC28	4-MeC28	3-MeC28	n-C29	11-/13-/15-MeC29	3-MeC29	n-C30	n-C31	11-/12-/13-MeC31	3-MeC31
Nm1	naive	male	0.00561801	0.00892755	0.00472635	0.00783348	0.0958891	0.143525	0.00697465	0.0625311	0.101239	0.0629578	0.0286207	0.00650967	0.00726457	0.21593	0.0367167	0.103887	0.0211045	0.0605946	0.0105468	0.0086048
Nm2	naive	male	0.0122503	0.0103126	0.00518301	0.00471862	0.11227	0.139269	0.00876467	0.0566501	0.114827	0.0663489	0.0275858	0.00566341	0.00599435	0.245075	0.0351227	0.0734001	0.0179724	0.0474531	0.00635199	0.00478801
Nm3	naive	male	0.00906747	0.00634144	0.00554678	0.0044048	0.10582	0.156662	0.0090622	0.0426376	0.106036	0.0652405	0.023166	0.00696769	0.00509946	0.269598	0.0327965	0.0733239	0.0170824	0.0477634	0.00878855	0.00459425
Nm4	naive	male	0.00613657	0.00818381	0.00421248	0.00568505	0.112034	0.1303	0.00897397	0.0646034	0.102382	0.0654089	0.0286613	0.00692674	0.00567479	0.236145	0.0329507	0.0923821	0.0202722	0.0540029	0.0099078	0.00515657
Nm5	naive	male	0.00432132	0.00527034	0.00575146	0.00417125	0.0785165	0.167265	0.00758328	0.0600615	0.113484	0.0616064	0.0282453	0.00908846	0.00606927	0.241884	0.042891	0.087808	0.0168924	0.0426041	0.0114897	0.00499667
Nm6	naive	male	0.00464625	0.00729141	0.00559516	0.00453316	0.0985004	0.165136	0.00853533	0.0525001	0.110994	0.0628497	0.0273317	0.00754708	0.00544275	0.239697	0.0380501	0.0854713	0.0162053	0.0448449	0.0112592	0.0035695
Nf1	naive	female	0.00223141	0.00461625	0.00840833	0.00642242	0.098011	0.229673	0.0110738	0.0651668	0.140666	0.0704538	0.0284428	0.00779897	0.00488367	0.216429	0.036724	0.0367459	0.00903962	0.014651	0.00516424	0.00339753
Nf2	naive	female	0.00314407	0.0074411	0.0116516	0.00797626	0.110849	0.246922	0.00850356	0.0410028	0.154418	0.0665213	0.0333138	0.0115532	0.00513912	0.182821	0.0384057	0.0343448	0.010109	0.0156495	0.00648883	0.00374613
Nf3	naive	female	0.00310151	0.00504333	0.00972707	0.00709752	0.102476	0.221358	0.011588	0.0516649	0.146095	0.076486	0.0317433	0.010271	0.00610414	0.215286	0.0327052	0.0366698	0.0104418	0.0152514	0.00432414	0.00256662
Nf4	naive	female	0.00530983	0.00703853	0.00916514	0.00798146	0.108979	0.189689	0.00861343	0.0554422	0.125925	0.0716794	0.0247302	0.0075869	0.00491527	0.260329	0.0290837	0.0387939	0.0118033	0.0225634	0.00663394	0.00373828
Nf5	naive	female	0.00494606	0.00646689	0.00666313	0.0086032	0.107092	0.166592	0.00729644	0.0664172	0.138262	0.0713454	0.0243467	0.00818396	0.00567748	0.246273	0.0288111	0.0495364	0.0132504	0.0286818	0.00684153	0.00471414
Nf6	naive	female	0.00862012	0.00830313	0.00911605	0.00641652	0.109541	0.189719	0.00917741	0.0636181	0.151864	0.068828	0.0288718	0.00955064	0.00618133	0.196008	0.0314077	0.0499721	0.0139067	0.0213969	0.0120099	0.00549111
Pm1	primed	male	0.00784414	0.00724795	0.00765666	0.00639305	0.103001	0.188357	0.0102926	0.0495658	0.10062	0.0670689	0.0257747	0.00550064	0.0045745	0.245875	0.0339038	0.0659215	0.0157408	0.0409192	0.00976018	0.00398206
Pm2	primed	male	0.00686519	0.00697989	0.00652107	0.00536253	0.0952236	0.169754	0.00924535	0.0512337	0.106316	0.0657326	0.03077	0.00710607	0.00629165	0.226087	0.0364308	0.0859324	0.017791	0.0509354	0.00954932	0.00587297
Pm3	primed	male	0.00804636	0.00928465	0.00693341	0.00547955	0.113291	0.168177	0.0107686	0.058756	0.10718	0.0638044	0.0298142	0.00646216	0.00599592	0.21663	0.0356296	0.0770145	0.0179075	0.0442425	0.0102973	0.00428638
Pm4	primed	male	0.00810197	0.00690583	0.0060134	0.00720019	0.101125	0.16382	0.010541	0.0579473	0.109517	0.0603116	0.0261095	0.00615357	0.00574707	0.229822	0.0358982	0.0922615	0.0157087	0.0426311	0.00915326	0.00503219
Pm5	primed	male	0.00360087	0.00726468	0.00731085	0.00466266	0.0806376	0.195672	0.00992546	0.067149	0.101471	0.0630319	0.0426186	0.00962329	0.00572445	0.189742	0.0473359	0.0842846	0.0176182	0.0458838	0.0124184	0.00402474
Pm6	primed	male	0.00387516	0.00776936	0.0072076	0.00860247	0.0879861	0.175353	0.00982119	0.0869292	0.104172	0.0659443	0.041627	0.00760273	0.00653159	0.191168	0.0375328	0.0868721	0.0181095	0.0371615	0.011297	0.00443691
Pf1	primed	female	0.00352304	0.00644992	0.0114059	0.00734415	0.103824	0.265104	0.0110898	0.0525151	0.139244	0.0698502	0.032264	0.00968206	0.00515706	0.184724	0.0372666	0.0295382	0.00901768	0.013478	0.00607284	0.00244925
Pf4	primed	female	0.00349507	0.00645843	0.00896807	0.00934381	0.10342	0.210633	0.00972309	0.0626524	0.144684	0.07301	0.0314024	0.00909213	0.00541629	0.211501	0.0337703	0.0411893	0.0112189	0.0175923	0.00381054	0.00261953
Pf3	primed	female	0.00248873	0.00524254	0.0144082	0.00998144	0.0810267	0.277289	0.0122198	0.0577917	0.144894	0.0609696	0.0354343	0.0120961	0.00569611	0.167508	0.0440727	0.0368892	0.00849409	0.0151533	0.00564015	0.00270374
Pf2	primed	female	0.00644051	0.00772341	0.0122656	0.00689126	0.11329	0.26472	0.00917101	0.0393929	0.124905	0.062017	0.0352711	0.012634	0.00389638	0.185024	0.0445071	0.0352018	0.00905399	0.0161186	0.00874627	0.0027305
Pf5	primed	female	0.00211557	0.00494278	0.00836891	0.00868126	0.0858659	0.221623	0.00994352	0.0639438	0.14431	0.0682007	0.0321651	0.0111607	0.00594422	0.215473	0.0393362	0.0434932	0.0104974	0.014896	0.00627588	0.0027628
Pf6	primed	female	0.00792118	0.00995372	0.0130851	0.00836274	0.119374	0.24409	0.00917846	0.0344285	0.133467	0.0694805	0.0298982	0.00895262	0.00481001	0.204218	0.0354936	0.0307982	0.0104189	0.014066	0.00786725	0.00413587
Wm1	wounded	male	0.00989539	0.00847037	0.00740594	0.00705229	0.0989019	0.17818	0.00954174	0.0492724	0.0923559	0.0682103	0.0278902	0.00726032	0.00559606	0.231904	0.0403894	0.0797595	0.0198324	0.0439433	0.0106547	0.00348454
Wm2	wounded	male	0.00679459	0.00882541	0.00547922	0.00600803	0.102683	0.16507	0.0088343	0.0657951	0.113722	0.0626133	0.0286581	0.00705677	0.00591916	0.208068	0.0381235	0.092498	0.0177041	0.042394	0.00926979	0.00448381
Wm3	wounded	male	0.00731718	0.00979405	0.00728997	0.00679096	0.105575	0.176574	0.011477	0.0547541	0.113704	0.0684404	0.0334649	0.00856923	0.00605153	0.212507	0.0362412	0.0774905	0.0165533	0.035039	0.00776629	0.00459989
Wm4	wounded	male	0.00796689	0.00843827	0.00819999	0.00757839	0.0876358	0.205207	0.0111112	0.060508	0.127646	0.065574	0.0397775	0.00963486	0.00668742	0.165823	0.0414454	0.0796689	0.0149133	0.0383012	0.0092878	0.00459469
Wm5	wounded	male	0.00724396	0.00843444	0.00644005	0.00802151	0.0907054	0.176926	0.00917685	0.0700103	0.109411	0.0652571	0.0348624	0.0100818	0.00623358	0.209565	0.0440875	0.0763185	0.0171149	0.0354071	0.0102531	0.00445005
Wm6	wounded	male	0.00682535	0.00825794	0.00745952	0.00539732	0.110465	0.187911	0.00880999	0.0510943	0.0992321	0.0601096	0.0352856	0.00872787	0.00648317	0.201042	0.0442963	0.0864985	0.0173645	0.0415498	0.0096951	0.0034948
Wf1	wounded	female	0.00507452	0.00822443	0.011502	0.00783222	0.11537	0.254836	0.0109608	0.0415934	0.14132	0.0686596	0.0319187	0.010523	0.00570998	0.187326	0.0403469	0.0277442	0.00966257	0.0145759	0.00496202	0.00185772
Wf2	wounded	female	0.00278558	0.00384292	0.0104127	0.0103848	0.0753837	0.258861	0.0122182	0.0572975	0.142244	0.0652709	0.0358168	0.0107218	0.00698094	0.186748	0.0447516	0.0445197	0.00908017	0.0150842	0.00526508	0.0023311
Wf3	wounded	female	0.00413012	0.00594569	0.0125581	0.00882629	0.0998818	0.262357	0.0132835	0.0494734	0.133946	0.0667947	0.0375904	0.0108347	0.00524127	0.180077	0.0415695	0.031456	0.0107551	0.0181977	0.00441105	0.00267095
Wf4	wounded	female	0.00383136	0.00654725	0.013392	0.0089366	0.10001	0.261583	0.0118562	0.0433347	0.137072	0.067878	0.0339617	0.00944098	0.00595558	0.192224	0.0383879	0.0343626	0.00923082	0.0130104	0.00677681	0.00220828
Wf5	wounded	female	0.00356082	0.00642175	0.0145216	0.00724442	0.110545	0.281231	0.0101627	0.0536742	0.136535	0.0666937	0.0317404	0.00882428	0.004318	0.175024	0.0356532	0.0226787	0.00824309	0.0128558	0.00712573	0.00294688
Wf6	wounded	female	0.00290963	0.00523365	0.0107804	0.0105115	0.0791494	0.261171	0.0111634	0.0740925	0.148981	0.0619715	0.0340648	0.00978962	0.00549884	0.16091	0.0422228	0.0487308	0.00902723	0.0145261	0.00626492	0.00300171
